# Supplementary material for: A Microfluidic Diagnostic Device Capable of Autonomous Sample Mixing and Dispensing for the Simultaneous Genetic Detection of Multiple Plant Viruses
Source: Micromachines (Basel). 2020 May 26;11(6):540. doi: 10.3390/mi11060540 (PMC7344993; doi:10.3390/mi11060540)
Supplement: Supplementary file 1 [file micromachines-11-00540-s001.zip]

Archive with 3 entries (2 files):
- micromachines-808996 proof done/
- micromachines-808996 proof done/Supplementary Materials.docx
- micromachines-808996 proof done/Video S1.mp4
